# Supplementary material for: Prognostic Significance of Baseline Blood Glucose Levels and Glucose Variability in Severe Acute Kidney Injury: A Secondary Analysis from the RENAL Study
Source: J Clin Med. 2022 Dec 20;12(1):15. doi: 10.3390/jcm12010015 (PMC9821032; doi:10.3390/jcm12010015)
Supplement: Supplementary file 1 [file jcm-12-00015-s001.zip]

Archive with 1 entries (1 files):
- jcm-2087112-supplementary.pdf
